# Supplementary material for: Analysis of eIF4E-family members in fungi contributes to their classification in eukaryotes
Source: J Biol Chem. 2024 Dec 21;301(2):108129. doi: 10.1016/j.jbc.2024.108129 (PMC11791286; doi:10.1016/j.jbc.2024.108129)
Supplement: Supplementary Table S1 [file mmc1.csv]

Suppl. Table 1. eIF4E-family members from fungal species.
Phylum	Species	Number of Paralogs	GenomeID	Gene	Class
Ascomycota	Aaosphaeria arxii CBS17579	3	GCF_010015735	XP_033389590.1	Class II
				XP_033390581.1	Class I
				XP_033379900.1	F-Class V
	Akanthomyces muscarius Ve6	3	GCF_028009165	XP_056049232.1	F-Class VII
				XP_056050919.1	Class II
				XP_056060033.1	Class I
	Alternaria arborescens FERA675	3	GCF_004154835	XP_028503469.1	Class I
				XP_028506777.1	Class II
				XP_028509478.1	F-Class V
	Alternaria arbusti BMP1465	3	GCF_024043155	XP_051300968.1	Class I
				XP_051306448.1	F-Class V
				XP_051307167.1	Class II
	Alternaria atra CS162	3	GCF_907166805	XP_043169481.1	Class II
				XP_043172698.1	Class I
				XP_043173986.1	F-Class V
	Alternaria burnsii CBS10738	3	GCF_013036055	XP_038782553.1	Class I
				XP_038788637.1	F-Class V
				XP_038790559.1	Class II
	Alternaria conjuncta BMP0040	3	GCF_024043145	XP_051328791.1	F-Class V
				XP_051330566.1	Class I
				XP_051330902.1	Class II
	Alternaria ethzedia BMP0044	3	GCF_023757985	XP_049230367.1	F-Class V
				XP_049235627.1	Class I
				XP_049238029.1	Class II
	Alternaria hordeiaustralica BMP2776	3	GCF_023758085	XP_049239275.1	F-Class V
				XP_049244220.1	Class II
				XP_049246643.1	Class I
	Alternaria incomplexa BMP0042	3	GCF_024043165	XP_051290013.1	Class I
				XP_051292739.1	Class II
				XP_051294885.1	F-Class V
	Alternaria infectoria BMP0036	3	GCF_024043175	XP_051353201.1	Class I
				XP_051356645.1	F-Class V
				XP_051357571.1	Class II
	Alternaria metachromatica BMP0045	3	GCF_023757995	XP_049190460.1	F-Class V
				XP_049192439.1	Class II
				XP_049193704.1	Class I
	Alternaria novae-zelandiae BMP2774	3	GCF_023758075	XP_049255843.1	Class II
				XP_049258324.1	Class I
				XP_049259814.1	F-Class V
	Alternaria postmessia BMP2775	3	GCF_024291825	XP_051583498.1	Class II
				XP_051588339.1	Class I
				XP_051590366.1	F-Class V
	Alternaria rosae MPI-PUGE-AT0040	3	GCF_020736505	XP_046027916.1	F-Class V
				XP_046029015.1	Class I
				XP_046031185.1	Class II
	Alternaria triticimaculans BMP0046	3	GCF_023758025	XP_049219557.1	Class I
				XP_049224339.1	F-Class V
				XP_049226582.1	Class II
	Alternaria ventricosa BMP2768	3	GCF_023758065	XP_049201590.1	Class II
				XP_049202463.1	F-Class V
				XP_049203163.1	Class I
	Alternaria viburni BMP2772	3	GCF_023758015	XP_049208610.1	F-Class V
				XP_049212735.1	Class II
				XP_049216383.1	Class I
	Annulohypoxylon maeteangense CBS123835	3	GCF_022496945	XP_047816092.1	Class I
				XP_047817022.1	Class II
				XP_047819109.1	F-Class VII
	Annulohypoxylon truncatum CBS140777	3	GCF_022578515	XP_047853735.1	Class I
				XP_047859178.1	Class II
				XP_047859425.1	F-Class VII
	Aplosporella prunicola CBS121167	3	GCF_010093885	XP_033394482.1	F-Class VII
				XP_033395910.1	Class II
				XP_033396775.1	Class I
	Arthroderma uncinatum CBS119779	3	GCF_011692745	XP_033403430.1	Class II
				XP_033404514.1	Class I
				XP_033407099.1	F-Class IV
	Ascochyta rabiei Me14	2	GCF_004011695	XP_038794713.1	Class II
				XP_038798412.1	F-Class V
	Ascochyta rabiei Me14	1	GCF_004011695	XP_038800023.1	Class I
	Aspergillus aculeatinus CBS121060	3	GCF_003184765	XP_025499528.1	F-Class IV
				XP_025503991.1	Class I
				XP_025507605.1	Class II
	Aspergillus affinis CMG70	3	GCF_023601865	XP_052956718.1	Class II
				XP_052956969.1	F-Class IV
				XP_052960904.1	Class I
	Aspergillus alliaceus CBS53665	3	GCF_009176365	XP_031898310.1	F-Class IV
				XP_031901578.1	Class II
				XP_031903310.1	Class I
	Aspergillus brunneoviolaceus CBS62178	3	GCF_003184695	XP_025437818.1	F-Class IV
				XP_025444957.1	Class II
				XP_025445925.1	Class I
	Aspergillus caelatus CBS76397	3	GCF_009193585	XP_031920977.1	Class II
				XP_031921387.1	F-Class IV
				XP_031926193.1	Class I
	Aspergillus chevalieri M1	3	GCF_016861735	XP_043134853.1	F-Class IV
				XP_043138048.1	Class II
				XP_043140311.1	Class I
	Aspergillus costaricaensis CBS115574	3	GCF_003184835	XP_025536811.1	F-Class IV
				XP_025541752.1	Class I
				XP_025545041.1	Class II
	Aspergillus eucalypticola CBS122712	3	GCF_003184535	XP_025387430.1	Class I
				XP_025388856.1	Class II
				XP_025391763.1	F-Class IV
	Aspergillus fijiensis CBS31389	3	GCF_003184825	XP_040801081.1	Class I
				XP_040803497.1	F-Class IV
				XP_040804355.1	Class II
	Aspergillus flavus NRRL3357	3	GCF_014117465	XP_041146517.1	Class II
				XP_041149499.1	F-Class IV
				XP_041151559.1	Class I
	Aspergillus heteromorphus CBS11755	3	GCF_003184545	XP_025397805.1	Class I
				XP_025397954.1	F-Class IV
				XP_025398684.1	Class II
	Aspergillus homomorphus CBS101889	3	GCF_003184865	XP_025546794.1	F-Class IV
				XP_025548339.1	Class II
				XP_025551059.1	Class I
	Aspergillus ibericus CBS121593	3	GCF_003184845	XP_025571495.1	F-Class IV
				XP_025576238.1	Class II
				XP_025578608.1	Class I
	Aspergillus japonicus CBS11451	3	GCF_003184785	XP_025523613.1	Class I
				XP_025526461.1	Class II
				XP_025526686.1	F-Class IV
	Aspergillus lentulus IFM58399	3	GCF_010724455	XP_033411388.1	Class II
				XP_033411844.1	F-Class IV
				XP_033415053.1	Class I
	Aspergillus luchuensis IFO4308	3	GCF_016861625	XP_041541049.1	F-Class IV
				XP_041542636.1	Class II
				XP_041549057.1	Class I
	Aspergillus melleus CBS54665	3	GCF_016097325	XP_045941463.1	F-Class IV
				XP_045944439.1	Class I
				XP_045949913.1	Class II
	Aspergillus mulundensis DSM5745	3	GCF_003369625	XP_026602933.1	F-Class IV
				XP_026606669.1	Class I
				XP_026608266.1	Class II
	Aspergillus neoniger CBS115656	3	GCF_003184625	XP_025474796.1	Class I
				XP_025482466.1	Class II
				XP_025485264.1	F-Class IV
	Aspergillus niger CBS101883	3	GCF_003184595	XP_025449379.1	Class II
				XP_025451700.1	Class I
				XP_025457010.1	F-Class IV
	Aspergillus piperis CBS112811	3	GCF_003184755	XP_025511915.1	Class I
				XP_025519068.1	F-Class IV
				XP_025520602.1	Class II
	Aspergillus pseudonomiae CBS119388	3	GCF_009193645	XP_031934441.1	Class I
				XP_031935276.1	F-Class IV
				XP_031938756.1	Class II
	Aspergillus pseudotamarii CBS117625	3	GCF_009193445	XP_031907683.1	F-Class IV
				XP_031911590.1	Class II
				XP_031917635.1	Class I
	Aspergillus pseudoviridinutans IFM55266	3	GCF_018340605	XP_043154566.1	F-Class IV
				XP_043156063.1	Class II
				XP_043162440.1	Class I
	Aspergillus puulaauensis MK2	3	GCF_016861865	XP_041555410.1	Class I
				XP_041558174.1	F-Class IV
				XP_041559825.1	Class II
	Aspergillus saccharolyticus JOP1030-1	3	GCF_003184585	XP_025429611.1	Class I
				XP_025431764.1	Class II
				XP_025432325.1	F-Class IV
	Aspergillus sclerotioniger CBS115572	3	GCF_003184525	XP_025463408.1	F-Class IV
				XP_025464581.1	Class I
				XP_025467049.1	Class II
	Aspergillus tanneri NIH1004	1	GCF_003426965	XP_033431255.1	F-Class IV
	Aspergillus tanneri NIH1004	2	GCF_003426965	XP_033422393.1	Class II
				XP_033424730.1	Class I
	Aspergillus tubingensis WU2223L	3	GCF_013340325	XP_035354652.1	Class I
				XP_035359747.1	F-Class IV
				XP_035361971.1	Class II
	Aspergillus uvarum CBS121591	3	GCF_003184745	XP_025488691.1	Class II
				XP_025497062.1	Class I
				XP_025497250.1	F-Class IV
	Aspergillus vadensis CBS113365	3	GCF_003184925	XP_025557461.1	F-Class IV
				XP_025561575.1	Class I
				XP_025563072.1	Class II
	Aspergillus viridinutans IFM47045	3	GCF_018404265	XP_043123884.1	Class II
				XP_043127458.1	Class I
				XP_043127675.1	F-Class IV
	Aspergillus welwitschiae CBS13954b	3	GCF_003344945	XP_026625741.1	Class II
				XP_026628831.1	Class I
				XP_026631750.1	F-Class IV
	Bacidia gigantensis McMullin 20006	3	GCF_019456465	XP_044669054.1	Class II
				XP_044672255.1	Class I
				XP_044669729.1	F-Class VII
	Boeremia exigua MPI-SDFR-AT0100	3	GCF_020726555	XP_045994551.1	F-Class VI
				XP_045999759.1	Class II
				XP_046001131.1	F-Class V
	Botrytis byssoidea MUCL94	3	GCF_014898295	XP_038734671.1	Class II
				XP_038735587.1	Class I
				XP_038738405.1	F-Class VII
	Botrytis deweyae B1	3	GCF_014898535	XP_038806868.1	F-Class VII
				XP_038808292.1	Class II
				XP_038810314.1	Class I
	Botrytis fragariae BVB16	3	GCF_013461495	XP_037189809.1	Class II
				XP_037197276.1	Class I
				XP_037198494.1	F-Class VII
	Botrytis porri MUCL3234	3	GCF_014898465	XP_038770772.1	Class I
				XP_038771461.1	F-Class VII
				XP_038775930.1	Class II
	Botrytis sinoallii Bc 23	3	GCF_014898435	XP_038754068.1	F-Class VII
				XP_038755989.1	Class II
				XP_038763401.1	Class I
	Brettanomyces bruxellensis UCD2041	2	GCF_011074885	XP_041135030.1	Class I
				XP_041135203.1	Class II
	Brettanomyces nanus CBS1945	2	GCF_011074865	XP_038778914.1	Class I
				XP_038780790.1	Class II
	Cadophora gregata MNR1	3	GCF_030347475	XP_058349774.1	F-Class VII
				XP_058350661.1	Class I
				XP_058361412.1	Class II
	Candida jiufengensis CBS10846	1	GCF_024610255	XP_051622910.1	Class I
	Candida jiufengensis CBS10846	1	GCF_024610255	XP_051621960.1	Class II
	Candida margitis CBS14175	2	GCF_024628925	XP_051670836.1	Class I
				XP_051672384.1	Class II
	Candida oxycetoniae CBS10844	2	GCF_023343755	XP_049179294.1	Class II
				XP_049182738.1	Class I
	Candida pseudojiufengensis CBS10847	2	GCF_024610245	XP_051613439.1	Class I
				XP_051617273.1	Class II
	Candida theae CBS12239	1	GCF_024610275	XP_051606564.1	Class II
	Candida theae CBS12239	1	GCF_024610275	XP_051609918.1	Class I
	Cercospora kikuchii MAFF305040	3	GCF_019650295	XP_044654401.1	Class I
				XP_044660817.1	F-Class VII
				XP_044662067.1	Class II
	Colletotrichum aenigma Cg56	3	GCF_013390185	XP_037177009.1	Class I
				XP_037181642.1	F-Class VII
				XP_037181996.1	Class II
	Colletotrichum chrysophilum AFK26	3	GCF_026319265	XP_053040566.1	Class I
				XP_053040813.1	Class II
				XP_053042947.1	F-Class VII
	Colletotrichum fioriniae ACFK16	3	GCF_026319165	XP_053044046.1	Class II
				XP_053049116.1	Class I
				XP_053051979.1	F-Class VII
	Colletotrichum fructicola CGMCC317371	3	GCF_009771025	XP_031882163.1	Class II
				XP_031886848.1	F-Class VII
				XP_031890339.1	Class I
	Colletotrichum gloeosporioides Lc1	3	GCF_011800055	XP_045263632.1	Class II
				XP_045265857.1	Class I
				XP_045270510.1	F-Class VII
	Colletotrichum karsti CkLH20	3	GCF_011947395	XP_038745245.1	Class I
				XP_038750431.1	Class II
				XP_038750723.1	F-Class VII
	Colletotrichum lupini IMI504893	3	GCF_023278565	XP_049143890.1	Class II
				XP_049144379.1	F-Class VII
				XP_049149836.1	Class I
	Colletotrichum scovillei TJNH1	3	GCF_011075155	XP_035332038.1	F-Class VII
				XP_035333255.1	Class II
				XP_035336781.1	Class I
	Colletotrichum siamense Cg363	3	GCF_013390195	XP_036491974.1	Class I
				XP_036497207.1	Class II
				XP_036498607.1	F-Class VII
	Colletotrichum spaethianum MAFF239500	3	GCF_022836535	XP_049123258.1	Class II
				XP_049125600.1	Class I
				XP_049131611.1	F-Class VII
	Colletotrichum truncatum CMES1059	3	GCF_014235925	XP_036579201.1	Class II
				XP_036582959.1	F-Class VII
				XP_036587470.1	Class I
	Cryphonectria parasitica EP155	3	GCF_011745365	XP_040771293.1	F-Class VII
				XP_040775694.1	Class I
				XP_040781775.1	Class II
	Cucurbitaria berberidis CBS39484	3	GCF_010015615	XP_040784438.1	Class I
				XP_040789446.1	F-Class V
				XP_040790282.1	Class II
	Daldinia caldariorum CBS122874	3	GCF_022478825	XP_047786387.1	Class I
				XP_047790761.1	F-Class VII
				XP_047792040.1	Class II
	Daldinia childiae JS1345	3	GCF_008694065	XP_033433364.1	Class II
				XP_033433763.1	Class I
				XP_033439422.1	F-Class VII
	Daldinia decipiens CBS113046	3	GCF_022478715	XP_049099728.1	Class I
				XP_049103184.1	Class II
				XP_049104996.1	F-Class VII
	Daldinia loculata CBS113971	3	GCF_022478755	XP_049154872.1	Class II
				XP_049158976.1	F-Class VII
				XP_049159351.1	Class I
	Daldinia vernicosa CBS13973	3	GCF_022497035	XP_047863043.1	Class I
				XP_047867531.1	Class II
				XP_047868153.1	F-Class VII
	Diaporthe batatas CRI302-4	3	GCF_019321695	XP_044640054.1	F-Class VII
				XP_044640580.1	Class II
				XP_044644302.1	Class I
	Diaporthe citri NFHF8-4	3	GCF_014595645	XP_043020318.1	Class II
				XP_043020413.1	F-Class VII
				XP_043031554.1	F-Class VI
	Didymella exigua CBS18355	3	GCF_010094145	XP_033444463.1	F-Class V
				XP_033448416.1	Class II
				XP_033454310.1	Class I
	Didymosphaeria variabile IMI356815	3	GCF_027946475	XP_056066498.1	Class II
				XP_056073742.1	F-Class V
				XP_056075036.1	Class I
	Dissoconium aciculare CBS34282	3	GCF_010015565	XP_033456808.1	F-Class VII
				XP_033459757.1	Class II
				XP_033464185.1	Class I
	Diutina rugosa CBS613	2	GCF_008704595	XP_034009814.1	Class II
				XP_034011229.1	Class I
	Dothidotthia symphoricarpi CBS119687	3	GCF_010015815	XP_033519651.1	Class II
				XP_033521049.1	F-Class V
				XP_033526681.1	Class I
	Durotheca rogersii YMJ92031201	3	GCF_024521655	XP_051371509.1	F-Class VII
				XP_051373580.1	Class I
				XP_051375997.1	Class II
	Emericellopsis atlantica TS7	3	GCF_019669845	XP_046119246.1	F-Class VII
				XP_046119345.1	Class II
				XP_046122081.1	Class I
	Emericellopsis cladophorae MUM1933	3	GCF_022114955	XP_051363226.1	Class I
				XP_051363787.1	F-Class VII
				XP_051363874.1	Class II
	Eremomyces bilateralis CBS78170	3	GCF_010015585	XP_033531266.1	Class II
				XP_033532129.1	Class I
				XP_033536846.1	F-Class VII
	Fulvia fulva Race5 Kim	3	GCF_020509005	XP_047756273.1	Class I
				XP_047758821.1	F-Class VII
				XP_047763061.1	Class II
	Fusarium coffeatum FIESC28	3	GCF_003316985	XP_031012831.1	F-Class VII
				XP_031015639.1	Class II
				XP_031017611.1	Class I
	Fusarium falciforme Fu31	3	GCF_026873545	XP_053003228.1	Class I
				XP_053012596.1	F-Class VII
				XP_053012733.1	Class II
	Fusarium flagelliforme FIESC12 MPI-CAGE-AA0113	3	GCF_020744385	XP_045984509.1	F-Class VII
				XP_045984890.1	Class II
				XP_045988221.1	Class I
	Fusarium fujikuroi IMI58289	3	GCF_900079805	XP_023425083.1	Class I
				XP_023427808.1	F-Class VII
				XP_023428164.1	Class II
	Fusarium keratoplasticum Fu61	3	GCF_025433545	XP_052909353.1	F-Class VII
				XP_052909491.1	Class II
				XP_052920177.1	Class I
	Fusarium mangiferae MRC7560	3	GCF_900044065	XP_041677030.1	Class I
				XP_041679476.1	Class II
				XP_041679856.1	F-Class VII
	Fusarium musae F31	3	GCF_019915245	XP_044684582.1	Class II
				XP_044684952.1	F-Class VII
				XP_044687060.1	Class I
	Fusarium oxysporum Fo47	3	GCF_013085055	XP_031041490.1	Class I
				XP_031047237.1	Class II
				XP_031048080.1	F-Class VII
	Fusarium poae DAOMC252244	3	GCF_019609905	XP_044702233.1	Class II
				XP_044702618.1	F-Class VII
				XP_044710829.1	Class I
	Fusarium proliferatum ET1	3	GCF_900067095	XP_031074711.1	Class I
				XP_031080149.1	F-Class VII
				XP_031080546.1	Class II
	Fusarium redolens MPI-CAGE-AT0023	3	GCF_020744475	XP_046054749.1	F-Class VII
				XP_046055135.1	Class II
				XP_046056076.1	Class I
	Fusarium solarni FSSC5 MPI-SDFR-AT0091	3	GCF_020744495	XP_046132887.1	F-Class VII
				XP_046133040.1	Class II
				XP_046138030.1	Class I
	Fusarium subglutinans NRRL66333	3	GCF_013396075	XP_036536175.1	F-Class VII
				XP_036536210.1	Class II
				XP_036540312.1	Class I
	Fusarium tjaetaba NRRL66243	3	GCF_013396195	XP_037208200.1	Class II
				XP_037211201.1	Class I
				XP_037212353.1	F-Class VII
	Fusarium venenatum A3/5	3	GCF_900007375	XP_025581233.1	Class II
				XP_025581631.1	F-Class VII
				XP_025587637.1	Class I
	Geosmithia morbida 1262	3	GCF_012550715	XP_035318263.1	F-Class VII
				XP_035319119.1	Class II
				XP_035323610.1	Class I
	Hirsutella rhossiliensis HR02	3	GCF_020360975	XP_044719753.1	Class I
				XP_044722515.1	F-Class VII
				XP_044722662.1	Class II
	Hypoxylon fragiforme CBS20631	3	GCF_022984875	XP_049112880.1	Class I
				XP_049116527.1	F-Class VII
				XP_049116796.1	Class II
	Hypoxylon trugodes CBS135444	3	GCF_022578975	XP_051316967.1	F-Class VII
				XP_051317234.1	Class II
				XP_051318439.1	Class I
	Ilyonectria robusta PMI751	3	GCF_021365365	XP_046108181.1	F-Class VII
				XP_046108352.1	Class II
				XP_046109405.1	Class I
	Kazachstania barnettii CLIB1767	1	GCF_903064755	XP_041408663.1	Class I
	Kluyveromyces lactis	1	GCF_000002515	XP_454900.1	Class I
	Lachnellula hyalina CBS18566	3	GCF_007821495	XP_031003033.1	Class II
				XP_031003885.1	Class I
				XP_031008167.1	F-Class VII
	Lasiodiplodia theobromae AM2As	3	GCF_012971845	XP_035362837.1	Class II
				XP_035368569.1	F-Class VII
				XP_035370516.1	Class I
	Letharia columbiana WasteWater2	3	GCF_014066305	XP_037163366.1	Class II
				XP_037164235.1	Class I
				XP_037167369.1	F-Class VII
	Letharia lupina WasteWater1	3	GCF_014066315	XP_037148317.1	Class II
				XP_037151722.1	F-Class VII
				XP_037155150.1	Class I
	Lindgomyces ingoldianus ATCC200398	3	GCF_010093535	XP_033539579.1	Class II
				XP_033542872.1	F-Class V
				XP_033553534.1	Class I
	Macroventuria anomochaeta CBS52571	3	GCF_010093625	XP_033561656.1	F-Class V
				XP_033563480.1	Class II
				XP_033566815.1	Class I
	Microdochium trichocladiopsis MPI-CAGE-CH0230	3	GCF_020744255	XP_046010339.1	Class I
				XP_046014119.1	F-Class VII
				XP_046014265.1	Class II
	Morchella importuna M04M26	3	GCF_003444635	XP_045969663.1	F-Class VII
				XP_045972423.1	Class II
				XP_045975671.1	Class I
	Morchella sextelata SCLS	3	GCF_020137385	XP_044687945.1	F-Class VII
				XP_044691317.1	Class II
				XP_044700341.1	Class I
	Mytilinidion resinicola CBS30434	3	GCF_010093595	XP_033568727.1	Class II
				XP_033576128.1	F-Class VII
				XP_033582206.1	Class I
	Neoarthrinium moseri CBS16480	3	GCF_022829205	XP_049167669.1	F-Class VII
				XP_049168554.1	Class II
				XP_049168991.1	Class I
	Neohortaea acidophila CBS113389	3	GCF_010093505	XP_033590242.1	Class II
				XP_033590467.1	Class I
				XP_033592893.1	F-Class VII
	Ogataea angusta 61-244	1	GCF_019207475	XP_043061576.1	Class I
	Ogataea haglerorum 81-453-3	1	GCF_019207285	XP_043056433.1	Class I
	Ogataea philodendri CBS6075	1	GCF_020536065	XP_046061190.1	Class I
	Ophidiomyces ophidiicola CBS122913 (Ascomycota)	3	GCF_022830035	XP_049108802.1	Class I
				XP_049110993.1	Class II
				XP_049111558.1	F-Class IV
	Paecilomyces variotii CBS101075	3	GCF_004022145	XP_028480841.1	Class I
				XP_028483244.1	F-Class IV
				XP_028487254.1	Class II
	Penicillium alfredii IBT34128	2	GCF_028826965	XP_056511962.1	Class I
				XP_056513669.1	Class II
	Penicillium angulare IBT27051	2	GCF_028827245	XP_056777849.1	Class I
				XP_056779951.1	Class II
	Penicillium argentinense IBT30761	2	GCF_028826775	XP_056475317.1	Class II
				XP_056477734.1	Class I
	Penicillium atrosanguineum IBT20685	2	GCF_028827265	XP_056740880.1	Class I
				XP_056742197.1	Class II
	Penicillium bovifimosum IBT22155	2	GCF_028826915	XP_056517524.1	Class I
				XP_056526876.1	Class II
	Penicillium brevicompactum IBT35665	2	GCF_028827555	XP_056806971.1	Class I
				XP_056814773.1	Class II
	Penicillium canariense IBT26290	2	GCF_028826845	XP_056547333.1	Class I
				XP_056548464.1	Class II
	Penicillium canescens IBT15451	2	GCF_028828765	XP_058368691.1	Class II
				XP_058371253.1	Class I*
	Penicillium cataractarum IBT29864	2	GCF_028827025	XP_056558980.1	Class II
				XP_056559775.1	Class I
	Penicillium chrysogenum IBT35668	2	GCF_028827035	XP_056571619.1	Class I
				XP_056571862.1	Class II
	Penicillium citrinum IBT23319	2	GCF_028827155	XP_056500776.1	Class I
				XP_056504222.1	Class II
	Penicillium concentricum IBT3081	2	GCF_028827145	XP_056573758.1	Class I
				XP_056577302.1	Class II
	Penicillium coprophilum IBT35676	2	GCF_028826855	XP_056533475.1	Class II
				XP_056536739.1	Class I
	Penicillium cosmopolitanum IBT29677 (Ascomycota)	2	GCF_028827165	XP_056483289.1	Class II
				XP_056488240.1	Class I
	Penicillium crustosum IBT35664	2	GCF_028827405	XP_056727075.1	Class I
				XP_056732761.1	Class II
	Penicillium daleae IBT16125	2	GCF_028827525	XP_056770507.1	Class II
				XP_056771288.1	Class I
	Penicillium diatomitis IBT30728	2	GCF_028827545	XP_056788564.1	Class I
				XP_056794306.1	Class II
	Penicillium hispanicum IBT35686	2	GCF_028827665	XP_056796861.1	Class II
				XP_056799798.1	Class I
	Penicillium hordei IBT12815	2	GCF_028827395	XP_056752332.1	Class II
				XP_056754181.1	Class I
	Penicillium lagena IBT129212	2	GCF_028827675	XP_056830168.1	Class I
				XP_056836685.1	Class II
	Penicillium longicatenatum IBT33135	2	GCF_028827895	XP_056968107.1	Class I
				XP_056973956.1	Class II
	Penicillium maclennaniae IBT15551	2	GCF_028827695	XP_056819355.1	Class II
				XP_056825901.1	Class I
	Penicillium macrosclerotiorum IBT26536	2	GCF_028827735	XP_056934889.1	Class II
				XP_056938344.1	Class I
	Penicillium malachiteum IBT17515	2	GCF_028827825	XP_056948652.1	Class I
				XP_056950544.1	Class II
	Penicillium manginii IBT31320	2	GCF_028828005	XP_056955233.1	Class II
				XP_056962945.1	Class I
	Penicillium mononematosum IBT11891	2	GCF_028829835	XP_057148100.1	Class I
				XP_057148348.1	Class II
	Penicillium nucicola IBT29836	2	GCF_028828085	XP_056982861.1	Class I
				XP_056988343.1	Class II
	Penicillium odoratum IBT22623	2	GCF_028828045	XP_056994848.1	Class II
				XP_057001846.1	Class I
	Penicillium paradoxum IBT22861	2	GCF_028828445	XP_057031904.1	Class I
				XP_057036741.1	Class II
	Penicillium psychrosexuale IBT29551	2	GCF_028828465	XP_057043443.1	Class I
				XP_057046481.1	Class II
	Penicillium pulvis IBT33274	2	GCF_028828015	XP_056917447.1	Class II
				XP_056926411.1	Class I
	Penicillium riverlandense IBT135883	2	GCF_028828495	XP_057048030.1	Class I
				XP_057056684.1	Class II
	Penicillium robsamsonii IBT29466	2	GCF_028829455	XP_057080700.1	Class I
				XP_057091285.1	Class II
	Penicillium roqueforti LCP96 04111	2	GCF_015533775	XP_038925595.1	Class I
				XP_038927457.1	Class II
	Penicillium samsonianum IBT33392	2	GCF_028829775	XP_057134146.1	Class II
				XP_057139172.1	Class I
	Penicillium soppii IBT18220	2	GCF_028829465	XP_057091612.1	Class II
				XP_057102151.1	Class I
	Penicillium subrubescens IBT31985	2	GCF_028828155	XP_057006921.1	Class I
				XP_057013161.1	Class II
	Penicillium taxi IBT34144	2	GCF_028828555	XP_057063764.1	Class I
				XP_057067973.1	Class II
	Penicillium verhagenii IBT3331	1	GCF_028828195	XP_057023448.1	Class I
	Penicillium verhagenii IBT33310	1	GCF_028828195	XP_057026272.1	Class II
	Penicillium verrucosum IBT35672	3	GCF_028828655	XP_057072395.1	Class I
				XP_057076321.1	Class II
				XP_057076322.1	Class II
	Penicillium vulpinum IBT29486	2	GCF_028829585	XP_057105202.1	Class I
				XP_057106881.1	Class II
	Penicillium waksmanii IBT27052	2	GCF_028829765	XP_057118611.1	Class I
				XP_057126782.1	Class II
	Pichia kudriavzevii CBS573	2	GCF_003054445	XP_029318985.1	Class II
				XP_029321238.1	Class I
	Pseudovirgaria hyperparasitica CBS121739	3	GCF_010093815	XP_033597245.1	Class II
				XP_033598703.1	Class I
				XP_033605039.1	F-Class VII
	Purpureocillium takamizusanense PT3	3	GCF_022605165	XP_047842339.1	Class II
				XP_047842526.1	F-Class VII
				XP_047846705.1	Class I
	Pyricularia grisea NI907	3	GCF_004355905	XP_030983858.1	F-Class VII
				XP_030983924.1	Class I
				XP_030984244.1	Class II
	Pyricularia oryzae 70-15	3	GCF_000002495	XP_003713638.1	Class I
				XP_003715122.1	F-Class VII
				XP_003715142.1	Class II
	Pyricularia pennisetigena Br36	3	GCF_004337985	XP_029750581.1	Class I
				XP_029750769.1	Class II
				XP_029751765.1	F-Class VII
	Ramularia collo-cygni URUG2	3	GCF_900074925	XP_023625778.1	F-Class VII
				XP_023628153.1	Class II
				XP_023629526.1	Class I
	Saccharomycodes ludwigii NBRC1722	1	GCF_020623625	XP_045932609.1	Class I
	Saprochaete ingens CBS51790	2	GCF_902498895	XP_031854277.1	Class II
				XP_031855954.1	Class I
	Scheffersomyces spartinae ARV011	2	GCF_019049425	XP_043046993.1	Class I
				XP_043050967.1	Class II
	Sodiomyces alkalinus F11	3	GCF_003711515	XP_028462833.1	Class I
				XP_028467112.1	Class II
				XP_028470971.1	F-Class VII
	Spathaspora subhashii CBS10753	2	GCF_019202705	XP_049263939.1	Class I
				XP_049265014.1	Class II
	Talaromyces marneffei 11CN-20-091	3	GCF_009556855	XP_054115379.1	Class I
				XP_054119547.1	Class II
				XP_054122032.1	F-Class IV
	Talaromyces proteolyticus PMI201	3	GCF_021365285	XP_046066360.1	Class I
				XP_046075509.1	Class II
				XP_046077090.1	F-Class IV
	Talaromyces rugulosus W13939	3	GCF_013368755	XP_035347439.1	Class II
				XP_035350331.1	F-Class IV
				XP_035350724.1	Class I
	Tetrapisispora blattae CBS6284	2	GCF_000315915	XP_004178077.1	Class I
				XP_004181834.1	Class I
	Thyridium curvatum D216	3	GCF_004353045	XP_030991350.1	Class II
				XP_030998995.1	F-Class VII
				XP_031000772.1	Class I
	Torulaspora globosa CBS764	1	GCF_014133895	XP_037139804.1	Class I
	Trematosphaeria pertusa CBS122368	3	GCF_010094035	XP_033680918.1	Class II
				XP_033687231.1	F-Class V
				XP_033689533.1	Class I
	Tricharina praecox CBS144465	3	GCF_024521635	XP_051336888.1	Class I
				XP_051340884.1	Class II
				XP_051341025.1	F-Class VII
	Trichoderma asperellum CBS43397	3	GCF_003025105	XP_024757510.1	Class I
				XP_024761631.1	F-Class VII
				XP_024761792.1	Class II
	Trichoderma breve T069	3	GCF_028502605	XP_056025154.1	Class II
				XP_056025305.1	F-Class VII
				XP_056031409.1	Class I
	Trichoderma citrinoviride TUCIM6016	3	GCF_003025115	XP_024746186.1	F-Class VII
				XP_024749313.1	Class I
				XP_024751353.1	Class II
	Truncatella angustata MPI-SDFR-AT0073	3	GCF_020726525	XP_045959511.1	Class II
				XP_045961582.1	Class I
				XP_045962591.1	F-Class VII
	Venustampulla echinocandica BP5553	3	GCF_003357145	XP_031866882.1	Class I
				XP_031869097.1	Class II
				XP_031872221.1	F-Class VII
	Verticillium nonalfalfae VnAa140/ NRRL66861	3	GCF_003724135	XP_028490231.1	F-Class VII
				XP_028493175.1	Class II
				XP_028493979.1	Class I
	Westerdykella ornata CBS37955	3	GCF_010094085	XP_033650200.1	Class II
				XP_033653890.1	F-Class V
				XP_033656923.1	Class I
	Xylaria bambusicola CBS139988	3	GCF_022495145	XP_047824867.1	F-Class VII
				XP_047826077.1	Class I
				XP_047829670.1	Class II
	Zasmidium cellare ATCC36951	3	GCF_010093935	XP_033661362.1	Class I
				XP_033662265.1	F-Class VII
				XP_033671651.1	Class II
	Zygotorulaspora mrakii NRRL Y6702	1	GCF_013402915	XP_037145406.1	Class I
	Yarrowia lipolytica CLIB122	2	GCF_000002525	XP_503225.1	Class I
				XP_505555.1	Class II
	Nakaseomyces glabratus CBS138	1	GCF_000002545	XP_445752.1	Class I
	Aspergillus fumigatus Af293	3	GCF_000002655	XP_746784.1	Class I
				XP_748025.1	Class II
				XP_752581.1	F-Class IV
	Aspergillus clavatus NRRL1	3	GCF_000002715	XP_001269046.1	F-Class IV
				XP_001272399.1	Class I
				XP_001276213.1	Class II
	Schizosaccharomyces pombe 972h-	2	GCF_000002945	NP_594228.1	Class I
				NP_595451.1	Class I
	Talaromyces stipitatus ATCC10500	3	GCF_000003125	XP_002479526.1	Class I
				XP_002481910.1	Class II
				XP_002484812.1	F-Class IV
	Uncinocarpus reesii 1704	3	GCF_000003515	XP_002542851.1	Class I
				XP_002543851.1	F-Class IV
				XP_002544377.1	Class II
	Blastomyces dermatitidis ER3	3	GCF_000003525	XP_045276243.1	Class II
				XP_045277054.1	Class II
				XP_045278660.1	Class I
	Clavispora lusitaniae ATCC42720	2	GCF_000003835	XP_002616242.1	Class I
				XP_002618400.1	Class II
	Blastomyces gilchristii SLH14081	3	GCF_000003855	XP_002620320.1	Class II
				XP_002620844.1	Class I
				XP_002628476.1	Class II
	Schizosaccharomyces cryophilus OY26	2	GCF_000004155	XP_013022634.1	Class I
				XP_013025802.1	Class I
	Candida tropicalis MYA3404	1	GCF_000006335	XP_002546569.1	Class II
	Debaryomyces hansenii CBS767	2	GCF_000006445	XP_456946.2	Class I
				XP_462407.2	Class II
	Aspergillus nidulans FGSC A4	3	GCF_000011425	XP_658684.1	F-Class IV
				XP_661015.1	Class I
				XP_681460.1	Class II
	Zygosaccharomyces rouxii CBS732	1	GCF_000026365	XP_002495796.1	Class I
	Candida dubliniensis CD36	2	GCF_000026945	XP_002420691.1	Class II
				XP_002422506.1	Class I
	Komagataella phaffii GS115	2	GCF_000027005	XP_002489468.1	Class II
				XP_002493215.1	Class I
	Eremothecium gossypii ATCC10895	1	GCF_000091025	NP_983908.2	Class I
	Lachancea thermotolerans CBS6340	1	GCF_000142805	XP_002555029.1	Class I
	Grosmannia clavigera kw1407	3	GCF_000143105	XP_014169031.1	Class I
				XP_014170756.1	Class II
				XP_014175042.1	F-Class VII
	Chaetomium globosum CBS14851	3	GCF_000143365	XP_001220897.1	Class I
				XP_001229016.1	Class II
				XP_001229061.1	F-Class VII
	Botrytis cinerea B0510	3	GCF_000143535	XP_001547412.1	Class II
				XP_001560826.2	F-Class VII
				XP_001560977.1	Class I
	Gaeumannomyces tritici R3-111a-1	3	GCF_000145635	XP_009216508.1	Class II
				XP_009216532.1	F-Class VII
				XP_009217672.1	Class I
	Saccharomyces cerevisiae S288C	1	GCF_000146045	NP_014502.1	Class I
	Parastagonospora nodorum SN15	3	GCF_000146915	XP_001791430.1	Class I
				XP_001800256.1	F-Class V
				XP_001801308.1	Class II
	Sclerotinia sclerotiorum 1980 UF70	3	GCF_000146945	XP_001591201.1	Class II
				XP_001594899.1	Class I
				XP_001598211.1	F-Class VII
	Colletotrichum graminicola M1001	3	GCF_000149035	XP_008089454.1	Class I
				XP_008092058.1	F-Class VII
				XP_008093785.1	Class II
	Coccidioides immitis RS	3	GCF_000149335	XP_001239385.2	F-Class IV
				XP_001240929.1	Class I
				XP_001242649.1	Class II
	Meyerozyma guilliermondii ATCC6260	2	GCF_000149425	XP_001481955.1	Class I
				XP_001485330.1	Class II
	Fusarium verticillioides 7600	3	GCF_000149555	XP_018742427.1	Class I
				XP_018750144.1	Class II
				XP_018754309.1	F-Class VII
	Histoplasma mississippiense nom inval NAm1	3	GCF_000149585	XP_001536829.1	Class I
				XP_001541353.1	Class II
				XP_001543477.1	Class II
	Aspergillus terreus NIH2624	3	GCF_000149615	XP_001210498.1	F-Class IV
				XP_001216719.1	Class II
				XP_001217281.1	Class I
	Aspergillus fischeri NRRL181	3	GCF_000149645	XP_001262784.1	Class I
				XP_001264546.1	F-Class IV
				XP_001266215.1	Class II
	Lodderomyces elongisporus NRRL YB4239	2	GCF_000149685	XP_001523418.1	Class I
				XP_001525014.1	Class II
	Schizosaccharomyces japonicus yFS275	2	GCF_000149845	XP_002171785.2	Class I
				XP_002174383.1	Class I
	Fusarium oxysporum f lycopersici 4287	3	GCF_000149955	XP_018233766.1	Class I
				XP_018234524.1	F-Class VII
				XP_018235287.1	Class II
	Pyrenophora tritici-repentis Pt-1C-BFP	3	GCF_000149985	XP_001935821.1	F-Class V
				XP_001937793.1	Class I
				XP_001941244.1	Class II
	Vanderwaltozyma polyspora DSM70294	2	GCF_000150035	XP_001643169.1	Class I
				XP_001644061.1	Class I
	Histoplasma capsulatum G186AR	3	GCF_000150115	XP_045285151.1	Class I
				XP_045285852.1	Class II
				XP_045288368.1	Class II
	Schizosaccharomyces octosporus yFS286	2	GCF_000150505	XP_013017408.1	Class I
				XP_013018302.1	Class I
	Verticillium dahliae VdLs17	3	GCF_000150675	XP_009648280.1	Class I
				XP_009648623.1	F-Class VII
				XP_009648509.1	Class II
	Paracoccidioides lutzii Pb01	3	GCF_000150705	XP_002789044.1	Class I
				XP_002794045.1	Class II
				XP_002795454.1	F-Class IV
	Paracoccidioides brasiliensis Pb18	3	GCF_000150735	XP_010757654.1	F-Class IV
				XP_010762899.1	Class II
				XP_010763903.1	Class I
	Verticillium alfalfae VaMs102	2	GCF_000150825	XP_003005918.1	Class I
				XP_003006152.1	Class II
	Nannizzia gypsea CBS118893	3	GCF_000150975	XP_003170266.1	Class I
				XP_003174039.1	Class II
				XP_003175831.1	F-Class IV
	Trichophyton benhamiae CBS112371	3	GCF_000151125	XP_003010432.1	F-Class IV
				XP_003015099.1	Class II
				XP_003015926.1	Class I
	Microsporum canis CBS113480	3	GCF_000151145	XP_002848243.1	F-Class IV
				XP_002848922.1	Class II
				XP_002849581.1	Class I
	Coccidioides posadasii C735 delta SOWgp	3	GCF_000151335	XP_003065227.1	Class I
				XP_003067007.1	F-Class IV
				XP_003069824.1	Class II
	Fusarium vanettenii 77-13-4	4	GCF_000151355	XP_003050011.1	F-Class VII
				XP_003050072.1	Class II
				XP_003052843.1	Class II
				XP_003054589.1	Class I
	Trichophyton rubrum CBS118892	3	GCF_000151425	XP_003233995.1	Class I
				XP_003234594.1	F-Class IV
				XP_003235488.1	Class II
	Trichophyton verrucosum HKI0517	3	GCF_000151505	XP_003018918.1	F-Class IV
				XP_003020010.1	Class II
				XP_003025006.1	Class I
	Tuber melanosporum Mel28	3	GCF_000151645	XP_002839597.1	F-Class VII
				XP_002840586.1	Class I
				XP_002842145.1	Class II
	Trichoderma reesei QM6a	3	GCF_000167675	XP_006960911.1	F-Class VII
				XP_006961909.1	Class II
				XP_006965790.1	Class I
	Trichoderma virens Gv29-8	3	GCF_000170995	XP_013953347.1	Class I
				XP_013961417.1	Class II
				XP_013961569.1	F-Class VII
	Trichoderma atroviride IMI206040	3	GCF_000171015	XP_013938126.1	Class I
				XP_013939980.1	Class II
				XP_013948779.1	F-Class VII
	Sordaria macrospora k-hell	3	GCF_000182805	XP_003349712.1	Class II
				XP_003352140.1	F-Class VII
				XP_003352859.1	Class I
	Neurospora crassa OR74A	3	GCF_000182925	XP_958765.2	Class II
				XP_961493.3	F-Class VII
				XP_964603.1	Class I
	Candida albicans SC5314	2	GCF_000182965	XP_719387.1	Class I
				XP_721824.2	Class II
	Aspergillus oryzae RIB40	3	GCF_000184455	XP_001818866.1	F-Class IV
				XP_001827255.1	Class I
				XP_023091855.1	Class II
	Ogataea parapolymorpha DL1	1	GCF_000187245	XP_013933376.1	Class I
	Metarhizium acridum CQMa 102	3	GCF_000187405	XP_007806846.1	F-Class VII
				XP_007811870.1	Class I
				XP_007812325.1	Class II
	Metarhizium robertsii ARSEF23	3	GCF_000187425	XP_007821367.1	Class I
				XP_007823490.1	F-Class VII
				XP_007825353.2	Class II
	Scheffersomyces stipitis CBS6054	2	GCF_000209165	XP_001384864.2	Class II
				XP_001387223.1	Class I
	Neurospora tetrasperma FGSC2508	3	GCF_000213175	XP_009847787.1	Class II
				XP_009848316.1	F-Class VII
				XP_009855316.1	Class I
	Zymoseptoria tritici IPO323	3	GCF_000219625	XP_003850045.1	Class II
				XP_003854931.1	F-Class VII
				XP_003856250.1	Class I
	Thermochaetoides thermophila DSM1495	3	GCF_000221225	XP_006696165.1	Class I
				XP_006696855.1	Class II
				XP_006696904.1	F-Class VII
	Yamadazyma tenuis ATCC10573	2	GCF_000223465	XP_006689115.1	Class I
				XP_006690131.1	F-Class IV
	Spathaspora passalidarum NRRL Y27907	2	GCF_000223485	XP_007373276.1	Class I
				XP_007377108.1	Class II
	Orbilia oligospora ATCC24927	3	GCF_000225545	XP_011117409.1	F-Class VII
				XP_011118675.1	Class II
				XP_011127819.1	Class I
	Cordyceps militaris CM01	3	GCF_000225605	XP_006668409.1	Class II
				XP_006670795.1	F-Class VII
				XP_006672809.1	Class I
	Thermothelomyces thermophilus ATCC42464	3	GCF_000226095	XP_003658596.1	Class I
				XP_003661452.1	F-Class VII
				XP_003661498.1	Class II
	Thermothielavioides terrestris NRRL8126	3	GCF_000226115	XP_003648970.1	F-Class VII
				XP_003649023.1	Class II
				XP_003656561.1	Class I
	Penicillium rubens Wisconsin 54-1255	2	GCF_000226395	XP_002568377.1	Class I
				XP_002568631.1	Class II
	Podospora anserina S mat+	3	GCF_000226545	XP_001911102.1	F-Class VII
				XP_001911721.1	Class II
				XP_001912464.1	Class I
	Naumovozyma dairenensis CBS421	1	GCF_000227115	XP_003671399.2	Class I
	Plenodomus lingam JN3 v2313	2	GCF_000230375	XP_003838340.1	Class I
				XP_003839901.1	F-Class V
	Exophiala dermatitidis NIH/UT8656	3	GCF_000230625	XP_009152385.1	Class I
				XP_009153208.1	Class II
				XP_009155632.1	Class II
	Eremothecium cymbalariae DBVPG7215	1	GCF_000235365	XP_003644598.1	Class I
	Tetrapisispora phaffii CBS4417	1	GCF_000236905	XP_003683555.1	Class I
	Naumovozyma castellii CBS4309	1	GCF_000237345	XP_003675796.1	Class I
	Fusarium graminearum PH1 NRRL31084	3	GCF_000240135	XP_011315933.1	Class I
				XP_011326441.1	Class II
				XP_011326856.1	F-Class VII
	Torulaspora delbrueckii CBS1146	1	GCF_000243375	XP_003678582.1	Class I
	Fusarium odoratissimum NRRL54006	3	GCF_000260195	XP_031058605.1	Class I
				XP_031066427.1	Class II
				XP_031070171.1	F-Class VII
	Beauveria bassiana ARSEF2860	3	GCF_000280675	XP_008594133.1	F-Class VII
				XP_008595842.1	Class II
				XP_008598562.1	Class I
	Coniosporium apollinis CBS100218	3	GCF_000281105	XP_007777738.1	Class I
				XP_007778335.1	Class II
				XP_007785229.1	F-Class VII
	Dacryopinax primogenitus DJM731 SS1	3	GCF_000292625	XP_040624835.1	Class II
				XP_040626282.1	Class II
				XP_040630525.1	Class II
	Trichosporon asahii asahii CBS2479	3	GCF_000293215	XP_014182745.1	Class II
				XP_014182857.1	Class II
				XP_014180309.1	Class II
	Drepanopeziza brunnea f multigermtubi MB m1	3	GCF_000298775	XP_007293211.1	F-Class VII
				XP_007296339.1	Class II
				XP_007297123.1	Class I
	Fusarium pseudograminearum CS3096	3	GCF_000303195	XP_009255503.1	F-Class VII
				XP_009255758.1	Class I
				XP_009263268.1	Class II
	Kazachstania africana CBS2517	1	GCF_000304475	XP_003959202.1	Class I
	Wickerhamomyces ciferrii NRRL Y1031 F60-10	1	GCF_000313485	XP_011274636.1	Class I
	Penicillium digitatum Pd1	2	GCF_000315645	XP_014532762.1	Class I
				XP_014533913.1	Class II
	Candida orthopsilosis Co 90-125	2	GCF_000315875	XP_003869030.1	Class I
				XP_003870466.1	Class II
	Sphaerulina musiva SO2202	2	GCF_000320565	XP_016760003.1	Class II
				XP_016763912.1	F-Class VII
	Baudoinia panamericana UAMH10762	3	GCF_000338955	XP_007674608.1	F-Class VII
				XP_007678221.1	Class I
				XP_007678737.1	Class II
	Bipolaris sorokiniana ND90Pr	3	GCF_000338995	XP_007696532.1	Class II
				XP_007698346.1	Class I
				XP_007699595.1	F-Class V
	Pseudocercospora fijiensis CIRAD86	3	GCF_000340215	XP_007920634.1	Class I
				XP_007923447.1	F-Class VII
				XP_007927189.1	Class II
	Kazachstania naganishii CBS8797	1	GCF_000348985	XP_022462056.1	Class I
	Pneumocystis murina B123	2	GCF_000349005	XP_007873448.1	Class II
				XP_007875168.1	Class I
	Bipolaris maydis ATCC48331	3	GCF_000354255	XP_014077276.1	F-Class V
				XP_014081906.1	Class II
				XP_014083782.1	Class I
	Exserohilum turcica Et28A	3	GCF_000359705	XP_008025642.1	F-Class V
				XP_008028594.1	Class II
				XP_008030856.1	Class I
	Cyphellophora europaea CBS101466	3	GCF_000365145	XP_008713712.1	Class II
				XP_008718884.1	Class I
				XP_008712753.1	F-Class IV
	Cladophialophora carrionii CBS16054	3	GCF_000365165	XP_008723027.1	Class I
				XP_008726559.1	Class II
				XP_008730389.1	Class II
	Phaeoacremonium minimum UCRPA7	3	GCF_000392275	XP_007913767.1	Class II
				XP_007916035.1	F-Class VII
				XP_007916397.1	Class I
	Glarea lozoyensis ATCC20868	3	GCF_000409485	XP_008078563.1	F-Class VII
				XP_008080882.1	Class I
				XP_008088027.1	Class II
	Endocarpon pusillum Z07020	3	GCF_000464535	XP_007787579.1	Class I
				XP_007787855.1	Class II
				XP_007802774.1	F-Class IV
	Pestalotiopsis fici W106-1	3	GCF_000516985	XP_007833005.1	Class I
				XP_007834402.1	Class II
				XP_007838859.1	F-Class VII
	Bipolaris zeicola 26-R13	3	GCF_000523435	XP_007706847.1	Class I
				XP_007710827.1	Class II
				XP_007716486.1	F-Class V
	Bipolaris oryzae ATCC44560	3	GCF_000523455	XP_007683573.1	F-Class V
				XP_007685726.1	Class I
				XP_007686701.1	Class II
	Bipolaris victoriae FI3	3	GCF_000527765	XP_014552512.1	Class I
				XP_014555981.1	F-Class V
				XP_014559735.1	Class II
	Kuraishia capsulata CBS1993	2	GCF_000576695	XP_022458153.1	Class I
				XP_022460848.1	Class II
	Cladophialophora yegresii CBS114405	3	GCF_000585515	XP_007753565.1	Class I
				XP_007756887.1	Class II
				XP_007761057.1	Class II
	Cladophialophora psammophila CBS110553	3	GCF_000585535	XP_007739254.1	Class I
				XP_007739830.1	Class II
				XP_007750245.1	Class II
	Capronia epimyces CBS60696	3	GCF_000585565	XP_007728649.1	Class II
				XP_007733244.1	Class II
				XP_007736874.1	Class I
	Capronia coronata CBS61796	3	GCF_000585585	XP_007720589.1	Class I
				XP_007720970.1	Class II
				XP_007728097.1	Class II
	Aspergillus ruber CBS135680	3	GCF_000600275	XP_040638685.1	Class I
				XP_040642219.1	Class II
				XP_040639155.1	F-Class IV
	Ustilaginoidea virens UV8b	3	GCF_000687475	XP_042995035.1	Class I
				XP_042996522.1	F-Class VII
				XP_043000131.1	Class II
	Exophiala aquamarina CBS119918	3	GCF_000709125	XP_013253996.1	Class I
				XP_013254454.1	Class II
				XP_013256045.1	Class II
	Aureobasidium subglaciale EXF2481	3	GCF_000721755	XP_013343655.1	Class II
				XP_013344367.1	F-Class VII
				XP_013346205.1	Class I
	Aureobasidium namibiae CBS14797	3	GCF_000721765	XP_013424869.1	Class I
				XP_013429320.1	Class II
				XP_013431529.1	F-Class VII
	Aureobasidium melanogenum CBS110374	3	GCF_000721775	XP_040878134.1	Class II
				XP_040878633.1	F-Class VII
				XP_040880606.1	Class I
	Aureobasidium pullulans EXF150	3	GCF_000721785	XP_029760392.1	Class I
				XP_029762810.1	Class II
				XP_029764660.1	F-Class VII
	Scedosporium apiospermum IHEM14462	3	GCF_000732125	XP_016638849.1	F-Class VII
				XP_016639745.1	Class II
				XP_016642157.1	Class I
	Penicillium expansum MD8	2	GCF_000769745	XP_016596287.1	Class I
				XP_016599035.1	Class II
	Metarhizium album ARSEF1941	3	GCF_000804445	XP_040675056.1	Class I
				XP_040675651.1	F-Class VII
				XP_040682529.1	Class II
	Metarhizium brunneum ARSEF3297	3	GCF_000814965	XP_014542015.1	Class II
				XP_014546645.1	F-Class VII
				XP_014548025.1	Class I
	Sporothrix brasiliensis 5110	3	GCF_000820605	XP_040616278.1	Class I
				XP_040616414.1	Class II
				XP_040618848.1	F-Class VII
	Fonsecaea pedrosoi CBS27137	3	GCF_000835455	XP_013283802.1	Class II
				XP_013284279.1	Class I
				XP_013290133.1	Class II
	Cladophialophora bantiana CBS17352	3	GCF_000835475	XP_016617648.1	Class II
				XP_016625458.1	Class I
				XP_016625951.1	Class II
	Cladophialophora immunda CBS83496	3	GCF_000835495	XP_016249986.1	Class II
				XP_016250396.1	Class I
				XP_016253631.1	Class II
	Exophiala xenobiotica CBS118157	3	GCF_000835505	XP_013318315.1	Class II
				XP_013320671.1	Class II
				XP_013322263.1	Class I
	Exophiala oligosperma CBS72588	3	GCF_000835515	XP_016257378.1	Class I
				XP_016259589.1	Class II
				XP_016264463.1	Class II
	Rhinocladiella mackenziei CBS65093	3	GCF_000835555	XP_013267401.1	Class I
				XP_013275629.1	Class II
				XP_013276961.1	Class II
	Exophiala spinifera CBS89968	3	GCF_000836115	XP_016233793.1	Class II
				XP_016238000.1	Class I
				XP_016241366.1	Class II
	Exophiala mesophila CBS40295	3	GCF_000836275	XP_016223502.1	Class II
				XP_016225053.1	Class II
				XP_016226097.1	Class II
	Verruconis gallopava CBS43764	3	GCF_000836295	XP_016209855.1	F-Class VII
				XP_016216941.1	Class I
				XP_016217058.1	Class II
	Fonsecaea multimorphosa CBS102226	2	GCF_000836435	XP_016627937.1	Class I
				XP_016632767.1	Class II
	Lachancea lanzarotensis CBS12615	1	GCF_000938715	XP_022630960.1	Class I
	Sporothrix schenckii 1099-18	3	GCF_000961545	XP_016583355.1	Class II
				XP_016583523.1	Class I
				XP_016586480.1	F-Class VII
	Rasamsonia emersonii CBS39364	3	GCF_000968595	XP_013323200.1	Class II
				XP_013330098.1	Class I
				XP_013325396.1	F-Class IV
	Aspergillus udagawae IFM46973	3	GCF_001078395	XP_043147328.1	Class II
				XP_043149160.1	F-Class IV
				XP_043150488.1	Class I
	Aspergillus nomiae NRRL13137	3	GCF_001204775	XP_015402492.1	F-Class IV
				XP_015405152.1	Class I
				XP_015411153.1	Class II
	Saccharomyces eubayanus FM1318	1	GCF_001298625	XP_018221659.1	Class I
	Phialophora attinorum CBS131958	3	GCF_001299255	XP_017996014.1	Class II
				XP_017999681.1	Class I
				XP_018001963.1	Class II
	Kluyveromyces marxianus DMKU3-1042	1	GCF_001417885	XP_022678436.1	Class I
	Debaryomyces fabryi CBS789	2	GCF_001447935	XP_015465836.1	Class II
				XP_015467014.1	Class I
	Pneumocystis jirovecii RU7	2	GCF_001477535	XP_018227856.1	Class I
				XP_018231076.1	Class II
	Pneumocystis carinii B80	2	GCF_001477545	XP_018226759.1	Class II
				XP_018227750.1	Class I
	Trichoderma gamsii T6085	3	GCF_001481775	XP_018657729.1	F-Class VII
				XP_018660656.1	Class I
				XP_018662636.1	Class II
	Mollisia scopiformis CBS120377	3	GCF_001500285	XP_018071676.1	Class II
				XP_018073108.1	Class I
				XP_018076431.1	F-Class VII
	Eremothecium sinecaudum ATCC58844	1	GCF_001548555	XP_017985589.1	Class I
	Penicillium griseofulvum PG3	2	GCF_001561935	XP_040648165.1	Class II
				XP_040650334.1	Class I
	Xylona heveae TC161	3	GCF_001619985	XP_018185888.1	Class II
				XP_018189790.1	Class I
				XP_018192181.1	F-Class VII
	Drechmeria coniospora ARSEF6962	3	GCF_001625195	XP_040655005.1	F-Class VII
				XP_040656895.1	Class I
				XP_040660895.1	Class II
	Cordyceps fumosorosea ARSEF2679	3	GCF_001636725	XP_018703949.1	Class I
				XP_018705139.1	F-Class VII
				XP_018709027.1	Class II
	Sugiyamaella lignohabitans CBS10342	2	GCF_001640025	XP_018735913.1	Class I
				XP_018737208.1	Class II
	Pseudogymnoascus destructans 20631-21	3	GCF_001641265	XP_024320001.1	Class II
				XP_024320946.1	F-Class VII
				XP_024325689.1	Class I
	Paraphaeosphaeria sporulosa AP3s5-JAC2a	3	GCF_001642045	XP_018029860.1	Class II
				XP_018033245.1	F-Class V
				XP_018037255.1	Class I
	Alternaria alternata SRC1lrK2f	3	GCF_001642055	XP_018379673.1	Class II
				XP_018388629.1	F-Class V
				XP_018391937.1	Class I
	Fonsecaea monophora CBS26937	3	GCF_001642475	XP_022514078.1	Class I
				XP_022514540.1	Class II
				XP_022514819.1	Class II
	Fonsecaea nubica CBS26964	3	GCF_001646965	XP_022498509.1	Class II
				XP_022498580.1	Class I
				XP_022503100.1	Class II
	Fonsecaea erecta CBS125763	3	GCF_001651985	XP_018695059.1	Class II
				XP_018695496.1	Class I
				XP_018696126.1	Class II
	Pochonia chlamydosporia 170	3	GCF_001653235	XP_018140566.1	Class I
				XP_018140994.1	F-Class VII
				XP_018141975.1	Class II
	Purpureocillium lilacinum PLFJ1	3	GCF_001653265	XP_018174525.1	Class I
				XP_018176310.1	F-Class VII
				XP_018176465.1	Class II
	Pichia membranifaciens NRRL Y2026	2	GCF_001661235	XP_019016674.1	Class I
				XP_019016752.1	Class II
	Wickerhamomyces anomalus NRRL Y366-8	3	GCF_001661255	XP_019040139.1	Class I
				XP_019040228.1	Class I
				XP_019038481.1	Class II
	Saitoella complicata NRRL Y17804	3	GCF_001661265	XP_019022266.1	Class I
				XP_019025158.1	Class II
				XP_019025449.1	F-Class VII
	Babjeviella inositovora NRRL Y12698	2	GCF_001661335	XP_018986141.1	Class II
				XP_018986528.1	Class I
	Ascoidea rubescens DSM1968	1	GCF_001661345	XP_020047073.1	Class I
	Hyphopichia burtonii NRRL Y1933	2	GCF_001661395	XP_020075467.1	Class I
				XP_020076430.1	Class II
	Cyberlindnera jadinii NRRL Y1542	2	GCF_001661405	XP_020070501.1	Class I
				XP_020071641.1	Class I
	Suhomyces tanzawaensis NRRL Y17324	2	GCF_001661415	XP_020063823.1	Class II
				XP_020064692.1	Class I
	Pseudogymnoascus verrucosus UAMH10579	3	GCF_001662655	XP_018128953.1	Class I
				XP_018130312.1	Class II
				XP_018133749.1	F-Class VII
	Metschnikowia bicuspidata bicuspidata NRRL YB4993	2	GCF_001664035	XP_018709834.1	Class II
				XP_018711486.1	Class I
	Ogataea polymorpha NCYC495 leu11	1	GCF_001664045	XP_018212144.1	Class I
	Colletotrichum higginsianum IMI349063	3	GCF_001672515	XP_018158671.1	Class I
				XP_018160308.1	Class II
				XP_018160586.1	F-Class VII
	Penicillium oxalicum HP7-1	2	GCF_001723175	XP_049971253.1	Class I
				XP_049973235.1	Class II
	Penicillium arizonense CBS141311	2	GCF_001773325	XP_022485419.1	Class I
				XP_022492321.1	Class II
	Aspergillus bombycis NRRL26010	3	GCF_001792695	XP_022384130.1	Class I
				XP_022388557.1	Class II
				XP_022390495.1	F-Class IV
	Colletotrichum orchidophilum IMI309357	3	GCF_001831195	XP_022467934.1	Class I
				XP_022473092.1	F-Class VII
				XP_022479964.1	Class II
	Diplodia corticola CBS112549	3	GCF_001883845	XP_020127503.1	F-Class VII
				XP_020129246.1	Class II
				XP_020133058.1	Class I
	Penicilliopsis zonata CBS50665	3	GCF_001890105	XP_022583453.1	Class II
				XP_022584343.1	F-Class IV
				XP_022586259.1	Class I
	Aspergillus versicolor CBS58365	3	GCF_001890125	XP_040663068.1	F-Class IV
				XP_040666690.1	Class I
				XP_040673735.1	Class II
	Aspergillus sydowii CBS59365	3	GCF_001890705	XP_040697681.1	Class II
				XP_040705411.1	Class I
				XP_040707437.1	F-Class IV
	Aspergillus wentii DTO134E9	3	GCF_001890725	XP_040686651.1	Class II
				XP_040688136.1	Class I
				XP_040688950.1	F-Class IV
	Aspergillus glaucus CBS51665	3	GCF_001890805	XP_022399884.1	Class II
				XP_022400692.1	Class I
				XP_022397730.1	F-Class IV
	Aspergillus aculeatus ATCC16872	3	GCF_001890905	XP_020051789.1	Class II
				XP_020052542.1	Class I
				XP_020056542.1	F-Class IV
	Talaromyces amestolkiae CIB	3	GCF_001896365	XP_040729722.1	Class I
				XP_040734997.1	F-Class IV
				XP_040736100.1	Class II
	Talaromyces atroroseus IBT11181	3	GCF_001907595	XP_020123162.1	Class I
				XP_020124512.1	Class II
				XP_020115961.1	F-Class IV
	Penicillium solitum IBT29525	2	GCF_002072235	XP_040809939.1	Class I
				XP_040810161.1	Class II
	Saccharomyces paradoxus CBS432	1	GCF_002079055	XP_033769023.1	Class I
	Pseudomassariella vexata CBS129021	3	GCF_002105095	XP_040710550.1	Class I
				XP_040721193.1	F-Class VII
				XP_040721265.1	Class II
	Protomyces lactucae-debilis 12-1054	2	GCF_002105105	XP_040723639.1	Class II
				XP_040728309.1	Class I
	Aspergillus thermomutatus HMR AF39	3	GCF_002237265	XP_026613713.1	Class I
				XP_026614083.1	Class II
				XP_026617415.1	F-Class IV
	Wickerhamiella sorbophila DS02	2	GCF_002251995	XP_024664833.1	Class II
				XP_024665540.1	Class I
	Cercospora beticola 09-40	3	GCF_002742065	XP_023451140.1	Class II
				XP_023457950.1	F-Class VII
				XP_023460152.1	Class I
	Aspergillus ochraceoroseus IBT24754	3	GCF_002846915	XP_040752447.1	Class II
				XP_040753505.1	Class I
				XP_040754095.1	F-Class IV
	Aspergillus candidus CBS10213	3	GCF_002847045	XP_024670505.1	F-Class IV
				XP_024671586.1	Class I
				XP_024676337.1	Class II
	Aspergillus novofumigatus IBT16806	3	GCF_002847465	XP_024678976.1	Class I
				XP_024682749.1	F-Class IV
				XP_024685203.1	Class II
	Aspergillus campestris IBT28561	3	GCF_002847485	XP_024689100.1	Class I
				XP_024692452.1	Class II
				XP_024697375.1	F-Class IV
	Aspergillus steynii IBT23096	3	GCF_002849105	XP_024698967.1	F-Class IV
				XP_024706882.1	Class I
				XP_024707233.1	Class II
	Hyaloscypha bicolor E	3	GCF_002865645	XP_024728062.1	Class I
				XP_024729615.1	Class II
				XP_024736031.1	F-Class VII
	Candida/Metschnikowiaceae haemuloni B11899	2	GCF_002926055	XP_025341743.1	Class II
				XP_025344103.1	Class I
	Candida/Metschnikowiaceae duobushaemulonis B09383	2	GCF_002926085	XP_025336425.1	Class I
				XP_025339381.1	Class II
	Candida/Metschnikowiaceae auris B11220	2	GCF_003013715	XP_028889265.1	Class II
				XP_028892001.1	Class I
	Candida/Metschnikowiaceae pseudohaemulonii B12108	2	GCF_003013735	XP_024713614.1	Class II
				XP_024713832.1	Class I
	Amorphotheca resinae ATCC22711	3	GCF_003019875	XP_024719078.1	F-Class VII
				XP_024719757.1	Class I
				XP_024723318.1	Class II
	Trichoderma harzianum CBS22695	3	GCF_003025095	XP_024772304.1	F-Class VII
				XP_024772486.1	Class II
				XP_024775074.1	Class I
Basidiomycota	Acaromyces ingoldii MCA4198	2	GCF_003144295	XP_025375738.1	F-Class VI
				XP_025376409.1	Class I
	Agaricus bisporus bisporus H97	3	GCF_000300575	XP_006454980.1	Class I
				XP_006461928.1	Class II
				XP_006463645.1	F-Class VI
	Agaricus bisporus burnettii JB137-S8	3	GCF_000300555	XP_007325272.1	Class I
				XP_007327623.1	Class II
				XP_007332873.1	F-Class VI
	Apiotrichum porosum DSM27194	3	GCF_003942205	XP_028476857.1	Class I
				XP_028479442.1	Class I
				XP_028472782.1	Class II
	Cantharellus anzutake C23	3	GCF_015039405	XP_038912474.1	F-Class VI
				XP_038914072.1	Class I
				XP_038914194.1	Class II
	Ceraceosorus guamensis MCA4658	2	GCF_003144195	XP_025370735.1	Class I
				XP_025373151.1	F-Class VI
	Coniophora puteana RWD64-598 SS2	3	GCF_000271625	XP_007763399.1	Class I
				XP_007770843.1	Class II
				XP_007775409.1	F-Class VI
	Coprinopsis cinerea okayama7130	3	GCF_000182895	XP_001828770.1	Class I
				XP_001831439.1	Class II
				XP_001838900.1	F-Class VI
	Cryptococcus amylolentus CBS6039	4	GCF_001720205	XP_018992201.1	Class II
				XP_018997078.1	Class I
				XP_018997288.1	F-Class VI
				XP_018991347.1	Class II
	Cryptococcus gattii WM276	4	GCF_000185945	XP_003192844.1	Class I
				XP_003194871.1	Class II
				XP_003191204.1	F-Class VI
				XP_003196551.1	Class II
	Cryptococcus neoformans grubii H99	4	GCF_000149245	XP_012050390.1	Class II
				XP_012052793.1	Class I
				XP_012047559.1	F-Class VI
				XP_012052861.1	Class II
	Cryptococcus neoformans neoformans B3501A	4	GCF_000149385	XP_774661.1	Class II
				XP_776910.1	Class I
				XP_777351.1	F-Class IV
				XP_772698.1	Class II
	Cryptococcus neoformans neoformans JEC21	2	GCF_000091045	XP_569639.1	Class I
				XP_567875.1	Class II
	Cryptococcus wingfieldii CBS7118	4	GCF_001720155	XP_019031944.1	Class II
				XP_019032290.1	F-Class VI
				XP_019032679.1	Class I
				XP_019033116.1	Class II
	Cutaneotrichosporon oleaginosum IBC0246	3	GCF_001027345	XP_018275066.1	Class I
				XP_018283009.1	Class I
				XP_018282619.1	Class II
	Dichomitus squalens LYAD421 SS1	3	GCF_000275845	XP_007359812.1	Class I
				XP_007362903.1	Class II
				XP_007363322.1	F-Class VI
	Epithele typhae CBS20358	4	GCF_022376455	XP_047877523.1	F-Class VI
				XP_047880707.1	Class II
				XP_047880806.1	F-Class VI
				XP_047882441.1	Class I
	Fibroporia radiculosa TFFH294	3	GCF_000313525	XP_012177318.1	F-Class VI
				XP_012178249.1	Class I
				XP_012181841.1	Class II
	Filobasidium floriforme CBS6241	2	GCF_021052385	XP_046034303.1	Class I
				XP_046039764.1	F-Class VI
	Fomitiporia mediterranea MF3/22	3	GCF_000271605	XP_007261560.1	Class II
				XP_007263599.1	F-Class VI
				XP_007265467.1	Class I
	Gloeophyllum trabeum ATCC11539	3	GCF_000344685	XP_007861091.1	Class I
				XP_007864746.1	Class II
				XP_007868052.1	F-Class VI
	Guyanagaster necrorhizus MCA3950	3	GCF_019112545	XP_043034208.1	F-Class VI
				XP_043037084.1	Class II
				XP_043043965.1	Class I
	Heterobasidion irregulare TC32-1	3	GCF_000320585	XP_009541196.1	Class I
				XP_009549304.1	Class II
				XP_009551965.1	F-Class VI
	Jaminaea rosea MCA5214	2	GCF_003144245	XP_025362026.1	Class I
				XP_025364904.1	F-Class VI
	Kalmanozyma brasiliensis GHG001	2	GCF_000497045	XP_016291994.1	Class I
				XP_059321658.1	F-Class VI
	Kockovaella imperatae NRRL Y17943	4	GCF_002102565	XP_021868043.1	F-Class VI
				XP_021873120.1	Class II
				XP_021874476.1	Class I
				XP_021868853.1	Class II
	Kwoniella bestiolae CBS10118	4	GCF_000512585	XP_019048480.1	Class II
				XP_019049804.1	Class II
				XP_019050807.1	Class I
				XP_019042428.1	F-Class VI
	Kwoniella dejecticola CBS10117	4	GCF_000512565	XP_018259390.1	Class II
				XP_018259863.1	Class I
				XP_018263647.1	F-Class VI
				XP_018266437.1	Class II
	Kwoniella mangroviensis CBS8507	4	GCF_000507465	XP_019001535.1	Class II
				XP_019001659.1	Class I
				XP_019002155.1	F-Class VI
				XP_019006202.1	Class II
	Kwoniella pini CBS10737	4	GCF_000512605	XP_019007800.1	Class I
				XP_019010039.1	Class II
				XP_019013718.1	F-Class VI
				XP_019014281.1	Class II
	Kwoniella shandongensis CBS12478	4	GCF_008629635	XP_031859529.1	Class I
				XP_031861176.1	F-Class VI
				XP_031861426.1	Class II
				XP_031863710.1	Class II
	Laccaria bicolor S238N-H82	2	GCF_000143565	XP_001873221.1	Class I
				XP_001875190.1	Class II
	Laetiporus sulphureus 93-53	3	GCF_001632365	XP_040763671.1	Class II
				XP_040765689.1	F-Class VI
				XP_040767602.1	Class II
	Lentinula edodes LeBin 0899 ss11	3	GCF_021015755	XP_046083303.1	F-Class VI
				XP_046083319.1	F-Class VI
				XP_046091755.1	Class I
	Lentinula edodes LeBin 0899 ss12	1	GCF_021015755	XP_046084044.1	Class II
	Malassezia globosa CBS7966	2	GCF_000181695	XP_001729563.1	F-Class VI
				XP_001732030.1	Class I
	Malassezia pachydermatis CBS1879	2	GCF_001278385	XP_017990509.1	F-Class VI
				XP_017990650.1	Class I
	Malassezia restricta KCTC27527	2	GCF_003290485	XP_027483784.1	F-Class VI
				XP_027485492.1	Class I
	Malassezia sympodialis ATCC42132	2	GCF_000349305	XP_018739230.1	Class I
				XP_018741379.1	F-Class VI
	Malassezia vespertilionis CBS15041	2	GCF_029542925	XP_056063684.1	Class I
				XP_056064766.1	F-Class VI
	Marasmius oreades 03SP1	3	GCF_018924745	XP_043010421.1	Class II
				XP_043012844.1	F-Class VI
				XP_043015749.1	Class I
	Meira miltonrushii MCA3882	2	GCF_003144205	XP_025354683.1	F-Class VI
				XP_025356482.1	Class I
	Melampsora larici-populina 98AG31	5	GCF_000204055	XP_007404556.1	Class I
				XP_007406414.1	Class I
				XP_007410463.1	Class II
				XP_007411606.1	F-Class VI
				XP_007412607.1	F-Class VI
	Mixia osmundae IAM14324	3	GCF_000708205	XP_014565124.1	Class II
				XP_014568005.1	Class I
				XP_014568616.1	Class I
	Moesziomyces antarcticus JCM10317	2	GCF_000747765	XP_014653600.1	Class I
				XP_014653626.1	F-Class VI
	Mycena indigotica 171206Taipei	3	GCF_014461135	XP_037219197.1	F-Class VI
				XP_037222000.1	Class I
				XP_037222711.1	Class II
	Neoantrodia serialis Sig1Antser10	2	GCF_022376445	XP_047897769.1	Class II
				XP_047900208.1	Class I
	Phanerochaete carnosa HHB10118-sp	3	GCF_000300595	XP_007390618.1	Class I
				XP_007394242.1	F-Class VI
				XP_007400767.1	Class II
	Pisolithus orientalis OTSU	3	GCF_024613125	XP_051599615.1	Class I
				XP_051599849.1	F-Class VI
				XP_051597591.1	Class II
	Pleurotus ostreatus PC9	3	GCF_014466165	XP_036631891.1	Class II
				XP_036634762.1	Class I
				XP_036635408.1	F-Class VI
	Postia placenta MAD698-R-SB12	3	GCF_002117355	XP_024340544.1	F-Class VI
				XP_024340949.1	Class II
				XP_024344210.1	Class I
	Pseudomicrostroma glucosiphilum MCA4718	2	GCF_003144135	XP_025349831.1	Class I
				XP_025350281.1	F-Class VI
	Pseudozyma flocculosa PF1	2	GCF_000417875	XP_007878532.1	F-Class VI
				XP_007880348.1	Class I
	Pseudozyma hubeiensis SY62	2	GCF_000403515	XP_012190973.1	Class I
				XP_012191249.1	F-Class VI
	Psilocybe cubensis	3	GCF_017499595	XP_047745020.1	F-Class VI
				XP_047747127.1	Class II
				XP_047754500.1	Class I
	Puccinia graminis f tritici CRL75-36-700-3	5	GCF_000149925	XP_003326887.2	Class II
				XP_003328238.2	F-Class VI
				XP_003334129.1	Class I
				XP_003334676.1	Class I
				XP_003331560.1	F-Class VI
	Puccinia striiformis f tritici 134E16A+17+33+	5	GCF_021901695	XP_047799979.1	Class II
				XP_047804977.1	Class II
				XP_047805662.1	F-Class VI
				XP_047807371.1	Class I
				XP_047799387.1	F-Class VII
	Punctularia strigosozonata HHB11173 SS5	3	GCF_000264995	XP_007378602.1	Class I
				XP_007382918.1	Class II
				XP_007383688.1	F-Class VI
	Rhizoctonia solani AG1	3	GCF_016906535	XP_043177246.1	Class II
				XP_043179670.1	Class I
				XP_043183690.1	F-Class VI
	Rhodofomes roseus CIRM-BRFM1785	3	GCF_022264815	XP_047777873.1	F-Class VI
				XP_047779270.1	Class I
				XP_047781770.1	Class II
	Rhodotorula graminis WP1	3	GCF_001329695	XP_018270169.1	Class I
				XP_018270336.1	Class II
				XP_018270971.1	F-Class VI
	Rhodotorula toruloides NP11	3	GCF_000320785	XP_016269336.1	Class I
				XP_016275552.1	Class II
				XP_016274855.1	F-Class VI
	Schizophyllum commune H4-8	5	GCF_000143185	XP_003028719.2	Class II
				XP_003032423.2	Class II
				XP_003037360.1	Class I
				XP_050199860.1	Class II
				XP_050200921.1	Class II
	Serpula lacrymans lacrymans S79	3	GCF_000218685	XP_007312210.1	Class I
				XP_007313702.1	F-Class VI
				XP_007320773.1	Class II
	Sparassis crispa	3	GCF_003851025	XP_027608796.1	Class I
				XP_027620050.1	F-Class VI
				XP_027617539.1	Class II
	Sporisorium graminicola CBS10092	2	GCF_005498985	XP_029738848.1	Class I
				XP_029740494.1	F-Class VI
	Stereum hirsutum FP91666 SS1	2	GCF_000264905	XP_007298210.1	Class I
				XP_007308862.1	F-Class VI
	Suillus bovinus UH-Sbo-P2	3	GCF_016758785	XP_041309018.1	F-Class VI
				XP_041313665.1	Class I
				XP_041308288.1	Class II
	Suillus clintonianus FC179	2	GCF_016758775	XP_041214602.1	Class I
				XP_041209818.1	Class II
	Suillus discolor FC423	3	GCF_016758755	XP_041298821.1	F-Class VI
				XP_041300350.1	F-Class VI
				XP_041294041.1	Class II
	Suillus fuscotomentosus FC203	3	GCF_016647785	XP_041216880.1	F-Class VI
				XP_041224732.1	Class I
				XP_041233165.1	Class II
	Suillus paluster FC165	3	GCF_016628075	XP_041171213.1	Class II
				XP_041173363.1	F-Class VI
				XP_041183929.1	Class I
	Suillus plorans S12	3	GCF_016647745	XP_041156806.1	F-Class VI
				XP_041165026.1	Class I
				XP_041159217.1	Class II
	Suillus subalutaceus FC151	3	GCF_016647625	XP_041236068.1	F-Class VI
				XP_041246910.1	F-Class VI
				XP_041251036.1	Class II
	Suillus subaureus MN1	3	GCF_016647635	XP_041187782.1	F-Class VI
				XP_041199251.1	Class I
				XP_041190071.1	Class II
	Tilletiaria anomala UBC951	2	GCF_000711695	XP_013242320.1	F-Class VI
				XP_013245065.1	Class I
	Tilletiopsis washingtonensis	1	GCF_003144115	XP_025598007.1	F-Class VI
	Tilletiopsis washingtonensis MCA4186	1	GCF_003144115	XP_025600987.1	Class I
	Trametes versicolor FP101664 SS1	3	GCF_000271585	XP_008032891.1	Class I
				XP_008038323.1	Class II
				XP_008045524.1	F-Class VI
	Tremella mesenterica DSM1558 Fries	3	GCF_000271645	XP_007008322.1	F-Class VI
				XP_007008657.1	Class I
				XP_007006072.1	Class II
	Ustilago hordei Uho2	2	GCF_900519145	XP_041410076.1	F-Class VI
				XP_041412486.1	Class I
	Ustilago maydis 521	2	GCF_000328475	XP_011389432.1	F-Class VI
				XP_011392667.1	Class I
	Wallemia ichthyophaga EXF994	3	GCF_000400465	XP_009266380.1	F-Class VI
				XP_009266481.1	Class I
				XP_009268741.1	Class II
	Wallemia mellicola CBS63366	3	GCF_000263375	XP_006956593.1	F-Class VI
				XP_006958505.1	Class I
				XP_006960160.1	Class II
	Stereum hirsutum FP91666 SS2	1	GCF_000264905	XP_007304470.1	Class II
Chytridiomycota	Batrachochytrium dendrobatidis JAM81	2	GCF_000203795	XP_006679878.1	Class I
				XP_006682495.1	Class II
	Fimicolochytrium jonesii JEL569	2	GCF_025526975	XP_052921665.1	Class I
				XP_052926586.1	Class II
	Polychytrium aggregatum JEL109	2	GCF_025602895	XP_052965882.1	Class II
				XP_052967612.1	Class I
	Spizellomyces punctatus DAOM BR117	2	GCF_000182565	XP_016605683.1	Class II
				XP_016612132.1	Class I
	Synchytrium microbalum JEL517	1	GCF_006535985	XP_031025024.1	Class I
	Synchytrium microbalum JEL518	1	GCF_006535985	XP_031026772.1	Class II
Microsporidia	Encephalitozoon cuniculi GB-M1	2	GCF_000091225	NP_597220.1	Class I
				NP_586441.1	F-Class VI
	Encephalitozoon hellem ATCC50504	2	GCF_000277815	XP_003887769.1	Class I
				XP_003888378.1	F-Class VI
	Encephalitozoon intestinalis ATCC50506	2	GCF_000146465	XP_003073379.1	Class I
				XP_003073983.1	F-Class VI
	Encephalitozoon romaleae SJ2008	2	GCF_000280035	XP_009265002.1	Class I
				XP_009265602.1	F-Class VI
	Mitosporidium daphniae UGP3	3	GCF_000760515	XP_013237606.1	F-Subclass IB
				XP_013239128.1	F-Subclass IB
				XP_013239191.1	Class I
	Nematocida ausubeli ERTm6	2	GCF_000738915	XP_052904897.1	Class I
				XP_052905898.1	Class II
	Nematocida homosporus JUm1504	2	GCF_024244095	XP_051345132.1	Class I
				XP_051345334.1	Class II
	Nematocida major JUm2507	2	GCF_021653875	XP_047770386.1	Class I
				XP_047772122.1	Class II
	Nematocida minor JUm1510	2	GCF_024244105	XP_051332673.1	Class I
				XP_051334052.1	Class II
	Nematocida parisii ERTm1	2	GCF_000250985	XP_013058026.1	Class II
				XP_013059560.1	Class I
	Ordospora colligata OC4	2	GCF_000803265	XP_014563204.1	Class I
				XP_014562942.1	F-Class VI
	Vairimorpha ceranae PA08 1199	2	GCF_000988165	XP_024332261.1	Class I
				XP_024332401.1	F-Class VI
	Vavraia culicis floridensis	2	GCF_000192795	XP_008074794.1	Class I
				XP_008074945.1	Class II
	Vittaforma corneae ATCC50505	2	GCF_000231115	XP_007605413.1	F-Class VII
				XP_007604112.1	F-Class VI
Mucoromycota	Cokeromyces recurvatus NRRL2243	4	GCF_025118155	XP_051385155.1	Class I
				XP_051386388.1	Class I
				XP_051386935.1	Class II
				XP_051387990.1	F-Subclass IA
	Gamsiella multidivaricata RSA2152	2	GCF_025024155	XP_051411976.1	Class I
				XP_051416653.1	Class I
	Gamsiella multidivaricata RSA2153	1	GCF_025024155	XP_051411806.1	Class II
	Gamsiella multidivaricata RSA2154	1	GCF_025024155	XP_051408324.1	Class II
	Gamsiella multidivaricata RSA2155	1	GCF_025024155	XP_051416333.1	F-Class VII
	Gamsiella multidivaricata RSA2156	1	GCF_025024155	XP_051416061.1	F-Class VI
	Gamsiella multidivaricata RSA2157	1	GCF_025024155	XP_051413118.1	F-Class VII
	GCF_025094135	5	GCF_025094135	XP_051451119.1	F-Class VII
				XP_051455009.1	F-Class VI
				XP_051455757.1	Class II
				XP_051458734.1	Class I
				XP_051463075.1	Class I
	Gilbertella persicaria CBS19032	5	GCF_025201335	XP_051431805.1	Class I
				XP_051438379.1	F-Class VII
				XP_051438517.1	Class I
				XP_051438632.1	Class II
				XP_051439445.1	F-Class VI
	Halteromyces radiatus CBS16275	5	GCF_025201355	XP_051398225.1	Class I
				XP_051400110.1	Class II
				XP_051401403.1	F-Class VI
				XP_051401788.1	Class I
				XP_051399003.1	F-Class VI
	Lichtheimia ornata CBS29166	6	GCF_029851405	XP_058341318.1	Class I
				XP_058342203.1	Class II
				XP_058345801.1	Class II
				XP_058348974.1	F-Class VI
				XP_058336694.1	F-Subclass IA
				XP_058347060.1	F-Class VI
	Lobosporangium transversale NRRL3116	7	GCF_002105155	XP_021877286.1	F-Class VII
				XP_021880830.1	Class I
				XP_021882321.1	Class I
				XP_021882609.1	Class II
				XP_021883158.1	F-Class VI
				XP_021883259.1	Class II
				XP_021884632.1	F-Class VII
	Mycotypha africana NRRL2978	2	GCF_025528875	XP_052931884.1	Class I
				XP_052941272.1	Class I
	Mycotypha africana NRRL2988	1	GCF_025528875	XP_052931499.1	Class II
	Phycomyces blakesleeanus NRRL1555	4	GCF_001638985	XP_018287057.1	Class I
				XP_018290203.1	F-Class VI
				XP_018290543.1	Class I
				XP_018298042.1	Class II
	Radiomyces spectabilis NRRL2753	5	GCF_025331425	XP_051418803.1	Class I
				XP_051421482.1	F-Class VII
				XP_051423503.1	Class I
				XP_051426684.1	F-Class VI
				XP_051427038.1	Class II
	Rhizophagus irregularis DAOM181602 DAOM197198	6	GCF_000439145	XP_025167616.1	F-Class VII
				XP_025182496.1	Class I
				XP_025184179.1	F-Class VII
				XP_025185094.1	F-Class VI
				XP_025189698.1	Class II
				XP_025184180.1	M-Class III
	Rhizopus microsporus ATCC52813	4	GCF_002708625	XP_023463717.1	Class I
				XP_023465093.1	Class II
				XP_023466841.1	Class I
				XP_023469098.1	F-Class VII
	Umbelopsis ramanniana AG	4	GCF_025399195	XP_051440155.1	Class II
				XP_051443732.1	Class I
				XP_051443983.1	F-Class VII
				XP_051448585.1	Class I
	Zychaea mexicana RSA1403	4	GCF_025766255	XP_052976982.1	Class I
				XP_052982541.1	Class II
				XP_052985340.1	F-Class VI
				XP_052978537.1	F-Class VI
	Phycomyces blakesleeanus NRRL1556	1	GCF_001638985	XP_018298644.1	F-Class VI
Zoopagomycota	Kickxella alabastrina RSA675	2	GCF_025024165	XP_051389111.1	Class II
				XP_051391105.1	Class I
	Linderina pennispora ATCC12442	2	GCF_002104995	XP_040746761.1	Class II
				XP_040746919.1	Class I
